# Supplementary material for: Health and economic effects on patients with type 2 diabetes mellitus in the long run: predictions for the Chilean population
Source: Diabetol Metab Syndr. 2022 Oct 26;14:155. doi: 10.1186/s13098-022-00928-4 (PMC9598003; doi:10.1186/s13098-022-00928-4)
Supplement: Supplementary file 1 — Additional file 1: Expected costs and outcomes of the outcome based subgroup analysis. [file 13098_2022_928_MOESM1_ESM.xlsx]

## Sheet: Sheet1
res$chf	res$amp	res$amp2	res$stroke	res$stroke2	res$mi	res$mi2	res$ihd	res$renal	res$blind	age	hba1c	sbp	bmi	ldl	cost	qaly	time.model	cost.year	qaly.year	subgroup	nhb	nhb.year	n.com
0	0	0	0	0	0	0	0	0	0	63.4944	7.73392	139.712	30.7884	2.6436	4034.62	9.85576	12.0199	345.155	0.819973	1	9.55084	0.793888	0
0	0	0	0	0	1	0	0	0	1	55.7935	10.038	137.234	31.9272	3.0398	11484.5	15.1895	19.0601	663.104	0.797248	10	14.3215	0.747133	2
1	0	0	1	0	1	0	1	0	0	58.3333	9.3	142	28.3273	3.26957	18335.6	15.4191	20.9597	889.022	0.734516	100	14.0334	0.667327	4
1	0	0	1	0	1	1	0	0	0	52.5714	8.38571	146.619	34.2387	3.57237	28216	15.9272	22.9734	1289.24	0.698446	101	13.7948	0.60101	4
1	0	0	1	0	1	1	0	1	0	42	13.8	119.333	28.7909	2.92218	22086.3	13.8462	20.7267	1065.6	0.668037	102	12.177	0.587503	5
1	0	0	1	1	0	0	0	0	0	52.463	8.78148	140.42	32.9082	2.82473	22252.1	17.5968	24.7359	993.103	0.710617	103	15.915	0.635562	3
1	0	0	1	1	0	0	0	0	1	44	9.7	147	31.6872	2.0688	26863.1	21.8365	32.1421	835.763	0.679374	104	19.8063	0.61621	4
1	0	0	1	1	0	0	0	1	0	54	8.1	160.333	27.6241	2.37912	18712.9	15.6955	22.8371	819.408	0.68728	105	14.2812	0.625352	4
1	0	0	1	1	0	0	1	0	0	50	6.1	125	24.9787	1.6809	29296.4	21.151	30.2922	969.766	0.697675	106	18.9369	0.624384	4
1	0	0	1	1	1	0	0	0	0	48.4	8.42	150	31.2445	3.61031	26122.7	17.9962	25.2105	1095.91	0.714137	107	16.0219	0.631313	4
1	1	0	0	0	0	0	0	0	0	51.0889	9.31556	136.459	33.9491	3.11995	21130.3	19.4532	26.0276	928.375	0.747259	108	17.8563	0.677096	2
1	1	0	0	0	0	0	0	0	1	60.5	10.3	161.667	32.302	3.12001	15049.6	11.8852	15.8091	1039.2	0.752793	109	10.7478	0.674254	3
0	0	0	0	0	1	0	0	1	0	56.0525	8.92174	154.992	32.1237	3.53328	8308.96	11.2582	14.1991	678.162	0.794057	11	10.6302	0.742804	2
1	1	0	0	0	0	0	0	1	0	48	10.15	135.333	34.7168	4.5255	17202.7	21.888	29.1016	642.599	0.754038	110	20.5878	0.705473	3
1	1	0	0	0	0	0	1	0	0	46.5	8	157.833	34.748	3.25901	14069.6	11.7968	15.543	904.586	0.758915	111	10.7335	0.69055	3
1	1	0	0	0	1	0	0	0	0	49	10.4	128.741	33.0172	2.85667	23600.8	21.9389	28.1699	848.191	0.778579	112	20.1552	0.714476	3
1	1	0	1	0	0	0	0	0	0	59.3333	10	139.222	32.9867	3.448	23117.3	15.1772	21.9471	1051.33	0.693647	113	13.4301	0.614192	3
1	1	0	1	0	1	0	0	0	0	53	11.5	154.333	36.3141	4.06002	27323.4	16.6143	22.9934	1188.31	0.72257	114	14.5493	0.632762	4
1	1	1	0	0	0	0	0	0	0	49.4706	10.0588	132.373	35.6904	2.88111	42593.8	16.9758	25.3972	1788.91	0.664016	115	13.7567	0.528817	3
1	1	1	0	0	0	0	0	1	0	49	11.7	144.333	31.2478	2.40498	25924.9	23.4773	31.4474	824.388	0.746559	116	21.518	0.684255	4
1	1	1	0	0	0	0	1	0	0	54	8.1	160.333	27.6241	2.37912	30630.7	14.4346	22.2982	1373.69	0.647346	117	12.1197	0.543529	4
1	1	1	0	0	1	0	0	0	0	56.5	10.35	131.833	26.8283	4.07295	24985.4	12.4292	16.9353	1485.5	0.734473	118	10.5409	0.622205	4
0	0	0	0	0	1	0	0	1	1	56.5854	9.38537	162.016	32.4178	3.62519	10833.6	13.7903	17.921	623.959	0.771338	12	12.9716	0.724181	3
0	0	0	0	0	1	0	1	0	0	52.8319	8.96042	134.694	31.8385	3.17293	11223.3	15.5333	19.5588	642.011	0.795409	13	14.6851	0.746889	2
0	0	0	0	0	1	0	1	0	1	54.8571	10.6229	141.295	31.895	3.37336	12257	15.482	20.056	635.112	0.773854	14	14.5557	0.725855	3
0	0	0	0	0	1	0	1	1	0	56.26	9.118	159.247	32.0265	3.81952	9396.83	11.9619	15.6644	628.559	0.765231	15	11.2518	0.717727	3
0	0	0	0	0	1	1	0	0	0	51.1157	9.1346	132.396	31.8195	3.2232	15207.1	14.7749	18.2784	1022.77	0.808991	16	13.6256	0.731694	2
0	0	0	0	0	1	1	0	0	1	52.6875	9.84938	137.39	31.8972	3.2046	16567.6	16.3568	20.8216	886.112	0.786465	17	15.1047	0.719496	3
0	0	0	0	0	1	1	0	1	0	54.8589	9.48405	159.221	32.1631	3.74408	13586.3	12.5986	16.2216	951.711	0.777421	18	11.5718	0.705494	3
0	0	0	0	0	1	1	0	1	1	54.8333	9.68333	163.944	30.8466	3.82297	14042.8	11.8027	15.5484	911.312	0.758192	19	10.7414	0.689319	4
0	0	0	0	0	0	0	0	0	1	59.8922	8.61844	139.793	31.7716	2.76075	6820.84	13.6942	17.01	435.979	0.805933	2	13.1787	0.772983	1
0	0	0	0	0	1	1	1	0	0	48.6789	9.14312	130.147	32.0136	3.39288	16547.5	17.8624	23.0555	774.577	0.774898	20	16.6118	0.716359	3
0	0	0	0	0	1	1	1	0	1	59	12.2	151.889	34.0775	2.81874	14893.8	13.9268	18.3349	808.227	0.760233	21	12.8012	0.699151	4
0	0	0	0	0	1	1	1	1	0	50.3333	8.96667	154.889	33.8653	3.78418	17775.2	17.1777	23.038	768.712	0.746593	22	15.8343	0.688496	4
0	0	0	1	0	0	0	0	0	0	60.0252	8.22773	145.307	31.3718	2.75251	10309.8	11.5935	14.6202	1125.4	0.798423	23	10.8143	0.71337	1
0	0	0	1	0	0	0	0	0	1	59.3163	9.09098	148.977	31.356	2.7815	12648.6	13.4404	17.5056	818.267	0.770394	24	12.4845	0.708552	2
0	0	0	1	0	0	0	0	1	0	56.9688	8.11125	156.906	31.0012	2.97153	11535.7	13.3063	17.347	790.895	0.76975	25	12.4345	0.709977	2
0	0	0	1	0	0	0	0	1	1	55.4286	9.18571	157.952	31.5283	3.3352	11827.6	13.5191	18.0435	708.293	0.744509	26	12.6253	0.690979	3
0	0	0	1	0	0	0	1	0	0	57.0775	8.07505	148.295	31.4087	2.92468	12699.9	13.9459	18.3396	786.156	0.762656	27	12.9861	0.703242	2
0	0	0	1	0	0	0	1	0	1	60.625	7.8375	144.125	30.7454	2.5422	11923.8	13.1651	17.5943	716.24	0.75019	28	12.264	0.69606	3
0	0	0	1	0	0	0	1	1	0	59.3846	7.92308	163.615	32.1377	3.31018	11669	11.3711	15.5238	792.241	0.732413	29	10.4892	0.672539	3
0	0	0	0	0	0	0	0	1	0	55.8303	7.68567	144.581	31.0426	3.11049	5858.6	12.911	16.0872	363.409	0.806848	3	12.4682	0.779383	1
0	0	0	1	0	0	0	1	1	1	59	6	198.667	30.7658	2.58212	15769.6	13.9108	20.9093	754.191	0.665291	30	12.719	0.608292	4
0	0	0	1	0	1	0	0	0	0	56.6675	9.44744	142.593	31.6391	3.07214	14957.5	13.3129	16.9859	1044.9	0.784478	31	12.1824	0.705509	2
0	0	0	1	0	1	0	0	0	1	56.1739	10.5087	147.601	31.3407	3.24934	17486.9	15.6846	20.5016	917.482	0.765453	32	14.363	0.696113	3
0	0	0	1	0	1	0	0	1	0	56.803	9.3303	160.99	31.9349	3.65547	14408	11.9181	15.9398	999.859	0.748907	33	10.8292	0.673341	3
0	0	0	1	0	1	0	0	1	1	59.25	9.75	155.083	30.5524	3.87221	20425.4	14.1547	20.0347	1049.49	0.709251	34	12.611	0.629934	4
0	0	0	1	0	1	0	1	0	0	55.2128	8.88085	146.794	30.7227	3.14785	17187.8	14.6401	19.6162	989.899	0.747358	35	13.3411	0.672545	3
0	0	0	1	0	1	0	1	0	1	50	10.1	150.667	33.8572	2.17224	18801.1	20.2932	27.3832	686.595	0.741084	36	18.8723	0.689194	4
0	0	0	1	0	1	1	0	0	0	53.065	9.61951	141.033	30.7292	3.13845	21270.2	14.8833	19.9582	1196.55	0.746237	37	13.2758	0.655806	3
0	0	0	1	0	1	1	0	0	1	63	10.6	142.833	37.378	2.9739	18103.2	10.6806	14.6124	1242.43	0.733569	38	9.31246	0.639672	4
0	0	0	1	0	1	1	0	1	0	62	8.9	172.667	34.4757	3.33465	16372	10.3341	14.31	1144.09	0.722157	39	9.09675	0.635691	4
0	0	0	0	0	0	0	0	1	1	55.759	7.92446	147.96	31.1329	3.25817	7855.22	15.0988	19.2582	421.416	0.785355	4	14.5051	0.753506	2
0	0	0	1	0	1	1	1	0	0	59.75	8.625	137.333	31.9204	3.32236	18688.9	11.8239	16.9177	1178.58	0.701962	40	10.4115	0.61289	4
0	0	0	1	1	0	0	0	0	0	54.8999	8.33844	140.663	31.4602	2.6794	20070.7	15.4193	20.7539	1065.4	0.746618	41	13.9025	0.666099	2
0	0	0	1	1	0	0	0	0	1	52.8667	9.32667	143.489	31.4889	2.48756	21077.9	17.2872	23.4591	936.606	0.73593	42	15.6942	0.665145	3
0	0	0	1	1	0	0	0	1	0	55	8.99091	160.303	30.6069	2.82356	19492.8	15.2081	20.8971	962.657	0.725762	43	13.7349	0.653009	3
0	0	0	1	1	0	0	0	1	1	58	8.5	166.5	31.0499	2.85688	21819.1	15.6517	21.8184	1059.86	0.715135	44	14.0027	0.635035	4
0	0	0	1	1	0	0	1	0	0	51.3125	8.58125	141.604	30.8628	3.34709	20571.9	17.6473	24.0081	908.734	0.731338	45	16.0926	0.662659	3
0	0	0	1	1	1	0	0	0	0	53.4776	9.99701	140.483	31.475	3.14353	24431.8	15.8168	21.4004	1236.06	0.740341	46	13.9703	0.646925	3
0	0	0	1	1	1	0	0	0	1	46.5	10.7	145.667	31.4675	2.23689	23295.5	15.8415	21.9243	1118.4	0.716601	47	14.0809	0.632076	4
0	0	0	1	1	1	0	0	1	0	62	8.9	172.667	34.4757	3.33465	22693.3	14.7665	19.7694	1147.9	0.746934	48	13.0514	0.66018	4
0	0	0	1	1	1	0	1	1	0	55	10	164.667	31.4911	4.11174	26178.6	19.2674	27.0626	967.335	0.711957	49	17.289	0.63885	5
0	0	0	0	0	0	0	1	0	0	55.0827	7.91622	136.974	31.9802	3.00303	7329.61	15.2206	18.9793	416.691	0.805517	5	14.6667	0.774025	1
0	1	0	0	0	0	0	0	0	0	53.4482	8.8493	137.897	32.574	2.84741	24943.7	15.644	21.3861	1508.77	0.729822	50	13.7589	0.615795	1
0	1	0	0	0	0	0	0	0	1	56.9333	9.44667	139.111	30.9062	2.99347	19176.9	15.5801	20.5045	1012.57	0.772386	51	14.1308	0.69586	2
0	1	0	0	0	0	0	0	1	0	56	8.76154	154.487	30.1596	3.01438	23479.9	13.8897	19.5731	1320.09	0.700833	52	12.1152	0.601065	2
0	1	0	0	0	0	0	1	0	0	52.6364	8.43636	139.97	31.0636	3.45872	16558.6	18.0331	23.1593	876.354	0.781422	53	16.7817	0.71519	2
0	1	0	0	0	0	0	1	0	1	44	11.5	117	30.218	4.08588	19378.2	26.0743	34.317	564.68	0.759808	54	24.6098	0.717131	3
0	1	0	0	0	0	0	1	1	0	46.5	7.3	139.833	32.9092	1.86192	14734.9	17.132	22.6015	679.719	0.759566	55	16.0184	0.708195	3
0	1	0	0	0	1	0	0	0	0	51.8358	10.0933	138.246	31.4997	3.05693	23130.7	18.8931	23.8492	1079.68	0.792074	56	17.1449	0.710476	2
0	1	0	0	0	1	0	0	0	1	56	9.86667	137.889	27.9393	2.8446	25855.3	18.0872	24.0019	1084.48	0.763419	57	16.1332	0.681459	3
0	1	0	0	0	1	0	0	1	0	57	8.4	178.667	30.5022	3.40576	18960.3	13.259	16.9719	1119.65	0.7811	58	11.8261	0.696481	3
0	1	0	0	0	1	0	1	0	0	52	6.9	156.667	33.1399	3.12906	21048.2	15.2181	20.1185	1046.21	0.756423	59	13.6273	0.677354	3
0	0	0	0	0	0	0	1	0	1	55.3534	8.90774	138.331	31.1893	3.01429	8957.36	16.6675	21.3492	442.849	0.78295	6	15.9905	0.749482	2
0	1	0	0	0	1	1	0	0	0	48.5	12	121.667	33.1102	3.27129	44447.2	19.813	28.4367	1645.28	0.701671	60	16.4538	0.577327	3
0	1	0	1	0	0	0	0	0	0	55.7143	9.00952	146.794	32.1232	3.00444	22571	14.4013	19.4879	1218.41	0.741689	61	12.6954	0.649607	2
0	1	0	1	0	0	0	0	1	0	54	8.1	160.333	27.6241	2.37912	20079.2	16.2616	21.9096	916.455	0.742215	62	14.7441	0.672953	3
0	1	0	1	0	1	0	0	0	0	54.4	9.18	146.467	27.5335	2.95321	30905.2	15.0708	21.5255	1464.29	0.707979	63	12.7351	0.597314	3
0	1	1	0	0	0	0	0	0	0	50.1858	9.38345	134.815	32.7314	2.92377	42749.8	13.191	21.3091	2802.28	0.624719	64	9.96016	0.412933	2
0	1	1	0	0	0	0	0	0	1	48.3636	9.69091	129.182	30.4323	2.85271	37869.8	16.8621	24.1014	1706.96	0.706256	65	14.0001	0.577251	3
0	1	1	0	0	0	0	0	1	0	51.7143	9.34286	161	31.2811	3.56129	26124.6	13.2769	18.058	1706.69	0.723906	66	11.3025	0.594921	3
0	1	1	0	0	0	0	1	0	0	46.3333	8.77333	136.2	33.1445	3.04545	34663.9	19.8108	27.9819	1468.54	0.697828	67	17.191	0.586842	3
0	1	1	0	0	1	0	0	0	0	49.1364	10.8409	138.409	32.2904	3.02389	34294.9	16.3608	22.1388	1701.03	0.739325	68	13.769	0.610768	3
0	1	1	0	0	1	0	0	0	1	55	10.2	124	37.4296	3.6204	35830.3	15.5392	23.2656	1540.06	0.667907	69	12.8313	0.551515	4
0	0	0	0	0	0	0	1	1	0	52.831	7.7093	149.567	31.5695	3.15828	7628.55	15.0623	19.4083	402.953	0.779745	7	14.4858	0.749291	2
0	1	1	0	0	1	1	0	0	0	36	8.8	110	35.7316	3.47041	55851.1	27.6546	38.9751	1433	0.709545	70	23.4336	0.601245	4
0	1	1	1	0	0	0	0	0	0	46.0909	9.08182	140.091	35.6745	2.52347	40229.7	17.3193	26.8207	1614.5	0.650962	71	14.2789	0.528944	3
0	1	1	1	0	1	1	0	0	0	54	9	147.667	35.9963	3.41352	64246.8	16.7526	25.0789	2561.79	0.667997	72	11.8971	0.474387	5
1	0	0	0	0	0	0	0	0	0	58.0826	8.08267	136.616	33.3498	2.85838	7796.65	15.5696	19.5307	419.24	0.798736	73	14.9803	0.767051	1
1	0	0	0	0	0	0	0	0	1	57.4196	9.0544	139.822	33.6919	2.84708	9363.95	16.5665	21.2951	465.679	0.779002	74	15.8589	0.743808	2
1	0	0	0	0	0	0	0	1	0	55.0283	7.89201	146.958	32.2859	3.19554	8893.21	17.1155	22.1781	413.374	0.772145	75	16.4434	0.740904	2
1	0	0	0	0	0	0	0	1	1	59.375	8.6875	169.125	31.8333	3.25577	8219.13	12.101	16.1854	506.378	0.747954	76	11.4798	0.709684	3
1	0	0	0	0	0	0	1	0	0	54.4185	8.03415	138.518	32.998	3.17343	9758.94	17.7993	23.1108	440.51	0.771354	77	17.0618	0.738062	2
1	0	0	0	0	0	0	1	0	1	53	8.54231	140.051	33.7791	2.5682	10939.8	18.7753	25.1977	454.647	0.749499	78	17.9485	0.715138	3
1	0	0	0	0	0	0	1	1	0	54.7857	8.17143	153.964	32.422	3.33723	9557.99	15.891	21.3325	460.41	0.747296	79	15.1686	0.7125	3
0	0	0	0	0	0	0	1	1	1	50.125	8.5375	150.833	32.6107	3.37796	9548	17.2971	22.991	428.65	0.755637	8	16.5755	0.723241	3
1	0	0	0	0	1	0	0	0	0	56.1286	8.84709	136.187	33.8779	3.07132	12303.1	15.9896	20.2906	654.586	0.787992	80	15.0598	0.738521	2
1	0	0	0	0	1	0	0	0	1	55.8019	9.78868	139.437	33.4501	3.03233	14099.7	17.4864	22.7492	655.913	0.768233	81	16.4208	0.718662	3
1	0	0	0	0	1	0	0	1	0	57.32	9.06	161.181	32.4192	3.68491	11167.8	13.9148	18.284	628.988	0.761321	82	13.0707	0.713785	3
1	0	0	0	0	1	0	0	1	1	57.75	10.225	161.333	32.8231	3.71059	12259.7	13.4346	18.0727	688.282	0.744894	83	12.508	0.692876	4
1	0	0	0	0	1	0	1	0	0	54.3738	8.93785	139.218	33.2239	3.26991	13116.6	15.7432	20.6786	664.272	0.761831	84	14.7519	0.711628	3
1	0	0	0	0	1	0	1	1	0	56.6667	9.4	159.556	32.6523	3.45705	11542.9	15.6802	22.0007	527.971	0.713077	85	14.8078	0.673175	4
1	0	0	0	0	1	1	0	0	0	53.3183	8.99309	136.231	33.3605	3.26699	16234.4	16.2023	21.0008	837.666	0.772736	86	14.9753	0.709429	3
1	0	0	0	0	1	1	0	0	1	56.1667	8.71667	147.111	33.1951	3.1213	18048.6	15.8441	21.152	934.357	0.744744	87	14.48	0.674129	4
1	0	0	0	0	1	1	0	1	0	56	9.89333	164.911	32.0718	3.84254	13534.1	12.2298	16.4273	896.898	0.745141	88	11.2069	0.677357	4
1	0	0	0	0	1	1	0	1	1	55	10	164.667	31.4911	4.11174	18484.3	18.4051	25.4133	731.345	0.724739	89	17.0082	0.669467	5
0	0	0	0	0	1	0	0	0	0	56.6043	8.85541	135.297	31.8708	3.02087	8176.48	11.2686	13.8208	1059.81	0.816965	9	10.6506	0.736869	1
1	0	0	0	0	1	1	1	0	0	51	7.84286	135.286	32.3401	3.56868	21565.9	16.5439	23.2738	924.302	0.724885	90	14.914	0.65503	4
1	0	0	1	0	0	0	0	0	0	58.7895	8.40422	145.097	32.5974	2.85673	13252.1	14.2762	18.8682	778.245	0.758159	91	13.2746	0.699342	2
1	0	0	1	0	0	0	0	0	1	59.2667	9.06667	149.067	32.4931	2.86309	14327.9	13.878	19.144	797.258	0.73042	92	12.7952	0.670166	3
1	0	0	1	0	0	0	0	1	0	56.9032	8.51613	160.022	31.2451	3.17653	14025.3	14.7366	20.2907	712.481	0.728931	93	13.6767	0.675084	3
1	0	0	1	0	0	0	0	1	1	62	8.9	172.667	34.4757	3.33465	12791.7	11.8832	16.4137	779.33	0.72398	94	10.9164	0.665081	4
1	0	0	1	0	0	0	1	0	0	54.9394	7.9	149.889	32.0872	3.11511	15482.9	15.5989	21.7118	734.345	0.721894	95	14.4288	0.666395	3
1	0	0	1	0	0	0	1	1	0	54	8.1	160.333	27.6241	2.37912	12797.6	16.4337	23.4646	545.402	0.700363	96	15.4665	0.659144	4
1	0	0	1	0	1	0	0	0	0	57.226	9.65529	142.877	32.9429	3.10234	17564.2	14.6152	19.6146	971.816	0.746721	97	13.2878	0.673275	3
1	0	0	1	0	1	0	0	0	1	65.8	9.14	156	34.1226	2.31628	15458.2	9.55951	13.0844	1295.13	0.734485	98	8.39124	0.636604	4
1	0	0	1	0	1	0	0	1	0	57.1111	8.9	157.815	31.8006	3.8415	17085.3	14.1933	20.2035	855.993	0.699064	99	12.902	0.634371	4
